# Supplementary material for: Epidemiological Study of p16 Incidence in Head and Neck Squamous Cell Carcinoma 2005–2015 in a Representative Northern European Population
Source: Cancers (Basel). 2022 Nov 21;14(22):5717. doi: 10.3390/cancers14225717 (PMC9688375; doi:10.3390/cancers14225717)
Supplement: Supplementary file 1 [file cancers-14-05717-s001.zip]

Archive with 1 entries (1 files):
- cancers-2007322-supplementary.pdf
